# Supplementary material for: Complete Chloroplast Genome Sequence of Fagus longipetiolata Seemen (Fagaceae): Genome Structure, Adaptive Evolution, and Phylogenetic Relationships
Source: Life (Basel). 2022 Jan 9;12(1):92. doi: 10.3390/life12010092 (PMC8778281; doi:10.3390/life12010092)
Supplement: Supplementary file 1 [file life-12-00092-s001.zip]

Archive with 6 entries (4 files):
- life-1502840-supplementary/
- life-1502840-supplementary/Supplementary Materials/
- life-1502840-supplementary/Supplementary Materials/Table S1.pdf
- life-1502840-supplementary/Supplementary Materials/Table S2.pdf
- life-1502840-supplementary/Supplementary Materials/Table S3.pdf
- life-1502840-supplementary/Supplementary Materials/Table S4.pdf
